# Supplementary material for: Why a Complete Response Is the Treatment Aim in Chronic Spontaneous Urticaria
Source: J Clin Med. 2023 May 19;12(10):3561. doi: 10.3390/jcm12103561 (PMC10219198; doi:10.3390/jcm12103561)
Supplement: Supplementary file 1 [file jcm-12-03561-s001.zip]

Archive with 1 entries (1 files):
- jcm-2309316-supplementary.pdf
